# Supplementary material for: Endogenous PTEN acts as the key determinant for mTOR inhibitor sensitivity by inducing the stress-sensitized PTEN-mediated death axis in KSHV-associated malignant cells
Source: Front Mol Biosci. 2023 Aug 2;10:1062462. doi: 10.3389/fmolb.2023.1062462 (PMC10433768; doi:10.3389/fmolb.2023.1062462)
Supplement: Supplementary file 1 [file DataSheet1.zip]

Archive with 15 entries (14 files):
- BC-3/
- __MACOSX/._BC-3
- BC-3/ATM.tif
- BC-3/ABC 2018-01-26 20hr 13min_Exposure_100.0sec cmyc.tif
- BC-3/pATM.tif
- __MACOSX/BC-3/._pATM.tif
- BC-3/PTEN.tif
- BC-3/CHK-2.tif
- __MACOSX/BC-3/._CHK-2.tif
- BC-3/Chk-1.tif
- BC-3/P chk2.tif
- BC-3/GAPDH.tif
- __MACOSX/BC-3/._GAPDH.tif
- BC-3/p-PTEN.tif
- BC-3/p53.tif
