# Supplementary material for: Endogenous PTEN acts as the key determinant for mTOR inhibitor sensitivity by inducing the stress-sensitized PTEN-mediated death axis in KSHV-associated malignant cells
Source: Front Mol Biosci. 2023 Aug 2;10:1062462. doi: 10.3389/fmolb.2023.1062462 (PMC10433768; doi:10.3389/fmolb.2023.1062462)
Supplement: Supplementary file 2 [file DataSheet2.zip]

Archive with 21 entries (20 files):
- JSC-1/
- __MACOSX/._JSC-1
- JSC-1/ATM.tif
- JSC-1/p PTEN.tif
- JSC-1/.DS_Store
- __MACOSX/JSC-1/._.DS_Store
- JSC-1/PTEN.tif
- JSC-1/CHK-2.tif
- __MACOSX/JSC-1/._CHK-2.tif
- JSC-1/CHK-1.tif
- __MACOSX/JSC-1/._CHK-1.tif
- JSC-1/p53.jpg
- __MACOSX/JSC-1/._p53.jpg
- JSC-1/P-ATM.tif
- __MACOSX/JSC-1/._P-ATM.tif
- JSC-1/GAPDH.tif
- __MACOSX/JSC-1/._GAPDH.tif
- JSC-1/p_CHK-2.tif
- __MACOSX/JSC-1/._p_CHK-2.tif
- JSC-1/cMYC.tif
- __MACOSX/JSC-1/._cMYC.tif
